# Supplementary material for: Tyrosine Kinase Inhibitors Display Potent Activity against Cryptosporidium parvum
Source: Microbiol Spectr. 2022 Dec 19;11(1):e03874-22. doi: 10.1128/spectrum.03874-22 (PMC9927415; doi:10.1128/spectrum.03874-22)
Supplement: Supplemental file 1 — Table S1. Download spectrum.03874-22-s0001.xlsx, XLSX file, 0.03 MB [file spectrum.03874-22-s0001.xlsx]

## Sheet: Table S1
Table S1: Mean percent inhibition data for all 473 compounds. The 67 hit compounds are highlighted in blue text.
Compound	Mean	SEM	Number of replicates
1	95.6467	0.170053	3
2	92.8638	0.802589	3
3	94.4088	0.13127	3
4	95.45	0.451936	3
5	94.9554	0.127972	3
6	93.7105	0.483951	3
7	90.908	0.18508	3
8	94.9941	0.395025	3
9	95.2455	0.231548	3
10	95.11	0.326651	3
11	90.8423	0.695976	3
12	97.6137	0.17297	3
13	97.1701	0.350249	3
14	96.5739	0.186098	3
15	96.3743	0.218571	3
16	96.2833	0.340055	3
17	96.0108	0.557253	3
18	95.9235	0.040913	3
19	95.6554	0.135908	3
20	95.6537	0.321459	3
21	95.6363	0.331711	3
22	95.612	0.350613	3
23	95.3829	0.422204	3
24	95.3544	0.428878	3
25	95.1186	0.0460587	3
26	95.0538	0.551415	3
27	95.0457	0.263839	3
28	95.0127	0.0490435	3
29	94.905	0.307561	3
30	94.8362	1.15311	3
31	94.8233	0.678727	3
32	94.6531	1.45268	3
33	94.5243	0.179609	3
34	94.4255	0.194861	3
35	94.2678	0.666969	3
36	94.0558	0.244833	3
37	93.996	0.617751	3
38	93.932	0.0468674	3
39	93.1849	0.177717	3
40	93.1287	0.257783	3
41	93.1212	0.318134	3
42	93.0887	0.725095	3
43	92.9395	0.457986	3
44	92.9246	0.48871	3
45	92.8968	0.487798	3
46	92.7519	0.157352	3
47	92.6779	1.091	3
48	92.677	0.377386	3
49	92.5898	0.637425	3
50	92.3879	0.768027	3
51	92.1643	0.192666	3
52	92.1172	0.430163	3
53	91.9949	0.486009	3
54	91.9417	0.189562	3
55	91.8233	0.961407	3
56	91.6748	0.777979	3
57	91.6361	0.854314	3
58	91.5195	0.76963	3
59	91.4811	1.65367	3
60	91.327	0.910624	3
61	91.0833	0.356299	3
62	91.0684	0.185906	3
63	90.9772	1.20741	3
64	90.9689	0.467414	3
65	90.8976	0.932093	3
66	90.5659	0.315297	3
67	90.3971	0.736491	3
68	89.7189	4.19335	3
69	89.5035	0.317352	3
70	89.4359	1.9944	3
71	89.2726	0.967305	3
72	89.255	0.263379	3
73	89.2266	2.06678	3
74	89.1534	0.396506	3
75	89.0057	0.59022	3
76	88.9971	0.98446	3
77	88.9954	1.3986	3
78	88.9431	0.880464	3
79	88.6555	0.526012	3
80	88.647	0.543964	3
81	88.4812	0.994634	3
82	88.2646	0.35534	3
83	88.2075	0.709577	3
84	88.1838	1.13436	3
85	88.1345	1.46133	3
86	88.0856	0.414303	3
87	87.942	0.261772	3
88	87.9395	0.979355	3
89	87.8257	2.87362	3
90	87.766	4.38342	3
91	87.7164	2.26444	3
92	87.6436	1.28261	3
93	87.5656	0.125399	3
94	87.1464	0.265747	3
95	86.6901	0.899493	3
96	86.6417	1.37646	3
97	86.4188	2.14922	3
98	86.1828	0.850191	3
99	86.0802	2.12129	3
100	85.4967	2.16058	3
101	85.1595	1.59639	3
102	84.5657	0.363872	3
103	84.2664	1.08351	3
104	84.0744	3.40592	3
105	83.9795	1.94611	3
106	83.6686	1.26083	3
107	83.1	0.912543	3
108	82.808	1.66101	3
109	82.6352	1.41006	3
110	82.4202	1.73998	3
111	81.9199	3.605	3
112	81.7152	7.54503	3
113	81.5486	1.035	3
114	81.2601	8.84664	3
115	81.1342	1.33453	3
116	80.7029	3.51999	3
117	80.5439	2.7089	3
118	80.5215	8.90109	3
119	80.1728	2.78156	3
120	80.0634	1.37961	3
121	79.864	2.35389	3
122	78.4344	0.62849	3
123	78.1456	3.78982	3
124	78.0924	0.870306	3
125	77.6391	3.77889	3
126	77.6029	6.83647	3
127	76.8406	2.56766	3
128	76.275	2.19341	3
129	76.2677	12.8041	3
130	76.0327	1.49126	3
131	75.8964	3.74664	3
132	74.922	3.5275	3
133	74.2934	4.01285	3
134	73.913	3.21043	3
135	73.7155	2.8044	3
136	73.4878	1.81756	3
137	73.3756	3.50767	3
138	72.4609	4.13398	3
139	72.4476	3.9058	3
140	71.8617	0.862713	3
141	71.8039	13.5088	3
142	70.9701	1.58889	3
143	70.461	2.99507	3
144	70.1122	3.22727	3
145	70.0188	5.80894	3
146	69.8798	4.40738	3
147	68.5207	0.863468	3
148	68.157	5.57157	3
149	67.9009	5.15499	3
150	67.6162	5.52829	3
151	67.5014	4.88898	3
152	67.4076	4.60215	3
153	65.834	4.06968	3
154	63.9101	8.62413	3
155	63.3092	2.11828	3
156	63.1411	4.5685	3
157	63.0835	4.11748	3
158	62.2026	2.55126	3
159	62.0319	7.32237	3
160	61.0369	10.0184	3
161	60.6431	5.74962	3
162	59.6394	6.10191	3
163	59.4396	10.7958	3
164	58.1235	8.74805	3
165	57.5149	6.94248	3
166	57.311	2.497	3
167	56.6025	27.5346	3
168	56.5382	8.54065	3
169	56.2528	4.13036	3
170	55.9563	32.9444	3
171	55.5791	1.05269	3
172	54.9686	6.20875	3
173	54.1883	2.76368	3
174	53.829	3.27044	3
175	53.7322	12.4951	3
176	53.2276	3.66224	3
177	52.5658	5.69467	3
178	51.042	5.46908	3
179	50.4075	7.9208	3
180	50.1125	0.830636	3
181	49.9942	4.79007	3
182	49.955	10.8007	3
183	49.7595	1.49532	3
184	49.7512	2.04424	3
185	49.6347	4.88071	3
186	49.2225	36.9338	3
187	48.7663	5.55436	3
188	47.9017	41.8613	3
189	47.8763	6.51136	3
190	47.484	6.12034	3
191	47.4147	2.16589	3
192	47.0857	1.46075	3
193	46.9819	5.83194	3
194	46.958	3.86388	3
195	46.8845	5.75722	3
196	46.2026	11.1565	3
197	46.1505	5.9046	3
198	45.1257	5.93749	3
199	44.5193	3.79337	3
200	44.261	19.8922	3
201	43.6724	13.325	3
202	42.6421	50.6336	3
203	42.1501	6.49592	3
204	41.9436	3.5447	3
205	41.7884	4.13475	3
206	41.6327	21.0367	3
207	41.3768	4.59802	3
208	40.9753	14.9408	3
209	40.9437	3.89573	3
210	40.124	10.065	3
211	39.6922	23.7853	3
212	39.5783	14.1958	3
213	39.1357	7.72343	3
214	39.0885	5.80692	3
215	38.9608	3.52398	3
216	38.8198	17.5299	3
217	38.8098	3.36807	3
218	38.7685	28.2318	3
219	38.7308	2.52962	3
220	38.1055	7.65955	3
221	38.0939	5.75816	3
222	37.4229	8.19697	3
223	37.3761	15.7453	3
224	37.2219	3.71663	3
225	36.7455	8.6563	3
226	35.8645	4.20834	3
227	35.6669	10.5789	3
228	33.52	11.7679	3
229	33.4049	9.70175	3
230	33.1019	23.733	3
231	32.7902	4.4045	3
232	32.2735	6.50613	3
233	32.0914	6.23521	3
234	31.015	6.35201	3
235	30.5963	11.2565	3
236	30.0681	10.9787	3
237	29.92	3.00405	3
238	29.6391	3.92344	3
239	29.3732	9.51627	3
240	29.1186	9.22562	3
241	28.9901	6.01281	3
242	28.9507	11.9348	3
243	28.9001	5.60724	3
244	28.7754	6.61218	3
245	28.2393	6.40043	3
246	28.0897	3.32663	3
247	27.8237	7.80187	3
248	26.5851	10.8906	3
249	25.492	7.83532	3
250	25.2474	4.72447	3
251	25.1937	3.30677	3
252	24.9257	4.54857	3
253	24.8602	5.1084	3
254	24.8381	7.85169	3
255	24.7056	9.1728	3
256	24.3616	9.24812	3
257	24.3338	10.8378	3
258	24.2534	5.58678	3
259	23.7241	7.27252	3
260	23.5935	7.91466	3
261	23.402	1.72486	3
262	23.401	8.24991	3
263	23.394	5.06393	3
264	23.3825	7.7413	3
265	22.6795	6.00563	3
266	22.3757	4.23836	3
267	22.3733	29.3045	3
268	22.1425	2.663	3
269	21.6371	8.29006	3
270	21.4368	16.7388	3
271	19.8152	16.5427	3
272	19.0868	7.6904	3
273	18.6388	10.1246	3
274	18.5544	7.43249	3
275	18.3227	8.24025	3
276	18.2554	9.94386	3
277	18.1755	7.13833	3
278	17.8878	13.5863	3
279	17.4548	10.2458	3
280	17.4026	15.5947	3
281	15.7402	7.14013	3
282	15.6631	2.62171	3
283	15.3248	8.97784	3
284	15.2973	6.89101	3
285	15.2232	22.2982	3
286	15.183	1.46254	3
287	14.6565	20.0043	3
288	14.3331	5.45352	3
289	14.3157	5.13038	3
290	14.2769	10.8414	3
291	13.5382	3.91949	3
292	13.4455	10.5499	3
293	13.2613	6.03245	3
294	12.9713	13.7942	3
295	12.6535	19.7754	3
296	12.1897	6.43437	3
297	11.9733	22.1178	3
298	10.7536	15.9109	3
299	10.3691	8.70681	3
300	9.69765	10.2131	3
301	9.62284	15.5494	3
302	9.57346	32.3098	3
303	9.37359	10.9552	3
304	9.0564	10.5935	3
305	8.83643	6.69473	3
306	8.76265	13.2895	3
307	8.41049	19.1211	3
308	8.2804	10.5119	3
309	7.52577	7.06551	3
310	7.19154	5.25711	3
311	6.45217	13.0675	3
312	6.20399	6.95725	3
313	5.54556	9.4183	3
314	5.45877	12.6802	3
315	4.40459	6.74605	3
316	4.12176	6.69898	3
317	3.31638	10.0351	3
318	2.92203	14.2384	3
319	2.69092	13.0623	3
320	2.62153	8.98187	3
321	1.98451	13.7103	3
322	1.87152	5.38416	3
323	1.66961	9.80318	3
324	0.811071	7.14886	3
325	0.75268	14.6749	3
326	0.686618	9.18282	3
327	0.382704	14.1266	3
328	0.372704	12.8517	3
329	-0.766449	4.22057	3
330	-0.906888	13.1411	3
331	-1.28104	11.9831	3
332	-2.01755	22.6866	3
333	-2.83501	12.8435	3
334	-2.85841	18.3873	3
335	-2.9683	12.7425	3
336	-3.19396	13.5418	3
337	-3.25311	16.0781	3
338	-4.04612	11.9277	3
339	-4.71727	4.2009	3
340	-5.27717	25.2025	3
341	-5.30918	17.8299	3
342	-5.83052	3.30795	3
343	-5.84342	14.791	3
344	-5.99694	9.47559	3
345	-6.03545	6.18922	3
346	-6.25184	3.27606	3
347	-7.31728	1.70687	3
348	-7.46569	8.14065	3
349	-8.27857	18.1644	3
350	-8.52548	4.95015	3
351	-8.65789	7.08711	3
352	-9.03539	8.03702	3
353	-9.72199	10.3756	3
354	-9.89496	10.6015	3
355	-10.2033	3.71511	3
356	-11.09	16.0094	3
357	-11.2456	6.58907	3
358	-11.2599	10.639	3
359	-11.4334	7.58883	3
360	-11.594	12.902	3
361	-11.9939	13.5889	3
362	-12.9645	25.0038	3
363	-13.0304	1.11195	3
364	-14.3985	5.61024	3
365	-14.7583	6.1053	3
366	-14.8721	26.5521	3
367	-15.2224	15.3921	3
368	-15.431	17.2246	3
369	-16.0514	5.72428	3
370	-16.3753	21.11	3
371	-16.4698	18.7457	3
372	-17.4385	14.5759	3
373	-17.7669	3.80006	3
374	-17.8036	16.7452	3
375	-18.0211	14.3093	3
376	-18.7194	14.1432	3
377	-22.0857	10.8717	3
378	-22.7411	13.5977	3
379	-22.933	28.2182	3
380	-22.9347	14.2264	3
381	-22.983	10.4881	3
382	-23.3791	16.9066	3
383	-24.6587	13.5743	3
384	-25.2465	11.3329	3
385	-25.5602	12.7312	3
386	-26.0154	9.47876	3
387	-26.1248	22.0557	3
388	-26.196	18.9595	3
389	-28.0294	36.1004	3
390	-29.1131	32.8789	3
391	-29.1267	21.6124	3
392	-30.1307	24.3886	3
393	-30.6005	19.2368	3
394	-31.5033	24.9165	3
395	-31.5275	22.1023	3
396	-31.8777	16.6197	3
397	-34.5028	21.3211	3
398	-35.4936	12.3648	3
399	-35.8298	17.539	3
400	-36.737	12.7803	3
401	-39.2477	22.3886	3
402	-40.4785	36.6678	3
403	-41.4212	37.7307	3
404	-42.765	12.414	3
405	-43.2332	6.40349	3
406	-43.8078	12.5218	3
407	-44.5054	17.2067	3
408	-45.8254	5.29536	3
409	-46.0767	8.79255	3
410	-47.3957	26.3848	3
411	-48.5814	4.09453	3
412	-49.035	30.1544	3
413	-49.092	39.9017	3
414	-51.0041	6.64252	3
415	-51.1319	13.6444	3
416	-52.5289	4.58727	3
417	-53.9229	15.3118	3
418	-54.4442	17.3512	3
419	-55.2375	3.76843	3
420	-56.0399	11.5742	3
421	-56.5896	11.4359	3
422	-57.3533	4.57907	3
423	-57.9124	21.5086	3
424	-58.2832	29.4379	3
425	-59.0334	11.2228	3
426	-60.9196	3.63281	3
427	-61.5804	11.4921	3
428	-63.106	14.1103	3
429	-63.3299	2.71294	3
430	-64.0472	32.3784	3
431	-66.7171	18.3479	3
432	-69.2314	4.74861	3
433	-72.7912	10.625	3
434	-73.0383	7.87984	3
435	-74.8046	15.6348	3
436	-75.5364	30.6009	3
437	-77.7933	10.7894	3
438	-78.5673	6.50601	3
439	-80.0701	13.9583	3
440	-80.1201	13.1061	3
441	-80.2252	16.7594	3
442	-81.3831	30.3372	3
443	-82.9362	18.2011	3
444	-83.9825	15.0315	3
445	-84.2965	20.8658	3
446	-87.4197	26.6311	3
447	-87.7953	26.2105	3
448	-88.1816	13.4656	3
449	-91.9783	19.9687	3
450	-98.1532	31.6725	3
451	-101.518	17.9726	3
452	-101.708	15.0923	3
453	-103.048	22.8258	3
454	-103.683	18.9325	3
455	-106.122	11.7936	3
456	-109.265	27.7363	3
457	-116.107	10.7233	3
458	-116.546	31.2982	3
459	-118.711	24.1778	3
460	-124.044	17.5859	3
461	-134.511	35.7866	3
462	-138.102	26.1941	3
463	-141.698	15.1006	3
464	-141.995	47.058	3
465	-152.238	41.3656	3
466	-153.631	19.1095	3
467	-158.923	26.729	3
468	-166.026	13.4928	3
469	-169.314	15.5745	3
470	-186.488	26.1677	3
471	-196.913	11.4863	3
472	-215.716	33.1796	3
473	-219.324	25.1936	3
Nitazoxanide (control)	94.4776	0.0863393	3
