# Supplementary material for: Tyrosine Kinase Inhibitors Display Potent Activity against Cryptosporidium parvum
Source: Microbiol Spectr. 2022 Dec 19;11(1):e03874-22. doi: 10.1128/spectrum.03874-22 (PMC9927415; doi:10.1128/spectrum.03874-22)
Supplement: Supplemental file 2 — Table S2. Download spectrum.03874-22-s0002.xlsx, XLSX file, 0.02 MB [file spectrum.03874-22-s0002.xlsx]

## Sheet: Table S2
Table S2: KINOMEscan dataset for compounds 1-11. Percent inhibition (all n=1, 10 µM)
Kinase	Compound 1	Compound 2	Compound 3	Compound 4	Compound 5	Compound 6	Compound 7	Compound 8	Compound 9	Compound 10	Compound 11
AAK1	99.9	99.7	0	0	0	0	92.8	97.5	95.1	0	79.4
ABL1	87.3	0	99.7	99.8	98.9	0	99.7	0	0	0	0
ABL2	95	92.5	100	100	100	0	100	0	0	0	0
ACVR1	98.8	92.1	99.7	99.9	99.6	0	0	0	0	0	66.2
ACVR1B	77.1	0	96.5	99.05	96.75	0	74.9	0	0	0	0
ACVR2A	0	0	99.3	99.7	0	0	0	0	0	0	0
ACVR2B	0	80.3	100	100	99.4	0	97.5	0	0	0	65.7
ACVRL1	85	0	99.7	100	99.9	0	0	0	0	0	0
ADCK3	93.7	99.45	0	91.1	0	0	100	0	0	0	0
ADCK4	98.6	94.5	100	100	96.05	0	100	0	0	0	0
AKT1	0	0	0	0	0	0	0	0	0	0	0
AKT2	0	0	0	0	0	0	0	0	0	0	0
AKT3	0	0	0	0	0	0	0	0	0	0	0
ALK	99.1	94.8	0	0	0	0	0	0	0	0	0
AMPK-alpha1	75.7	0	0	0	0	0	98.4	0	0	0	0
AMPK-alpha2	81.75	0	0	0	0	0	100	0	0	0	0
AURKA	96.7	91.1	91.3	79.6	0	0	99.5	0	0	0	0
AURKB	88.55	93.35	82.8	79.5	0	0	100	87.35	0	0	65.6
AURKC	96.5	91.1	0	0	0	0	85.7	96	0	0	0
AXL	100	77.8	0	0	0	0	99	89	93.8	0	0
BIKE	99.1	96.5	0	0	0	0	0	99.4	94.9	0	0
BLK	84.8	63.8	99.6	99.4	99.3	0	99	0	0	0	0
BMPR1A	0	0	99.15	96.95	99.3	0	0	0	0	0	0
BMX	0	0	100	100	98.3	0	100	0	0	0	0
BRAF	0	99.6	0	0	0	0	100	0	0	0	0
BRSK2	0	0	0	0	0	0	0	91.2	0	0	0
BTK	0	0	96	95	86.8	0	100	0	0	0	0
CAMK1	92.3	0	0	0	0	0	91.5	0	0	0	0
CAMK1D	98.3	0	0	70	0	0	91.8	0	0	0	0
CAMK1G	90.5	71.5	0	0	0	0	69.4	0	0	0	0
CAMK2A	98.7	82.5	0	0	0	0	0	66.5	0	0	77.6
CAMK2B	96.5	73.9	0	0	0	0	0	0	0	0	85.7
CAMK2D	96.5	79.5	0	0	0	0	0	0	0	0	0
CAMK2G	97.7	75.2	0	0	0	0	0	0	0	0	0
CAMKK1	99.2	97.4	0	0	0	0	0	0	0	0	0
CAMKK2	98	96.3	0	0	0	0	0	81.2	0	0	0
CDK2	99.5	99.9	0	0	0	0	0	0	0	0	0
CDK5	99.5	99.8	0	0	0	0	0	0	0	0	0
CLK1	99.9	99.8	0	0	89.6	0	0	92.7	0	0	99.2
CLK2	100	99.9	91.5	84.5	90.6	0	0	0	0	0	99.9
CLK3	98.7	94.8	0	70.5	0	0	0	0	0	0	84.9
CLK4	99.5	98.7	0	0	81.6	0	0	81	0	0	93.4
CSF1R	99.4	99.8	98.9	100	96	0	100	0	0	0	0
CSK	83	0	100	100	100	0	100	0	0	0	0
CSNK1A1L	100	89.7	99.8	100	100	0	0	0	0	0	70.7
CSNK1D	100	100	100	100	99.7	0	76.3	0	0	0	99.9
CSNK1E	100	100	100	100	100	0	99.9	71.7	0	0	100
CSNK1G1	100	75.9	82.5	0	0	0	0	0	0	0	99.3
CSNK1G2	88.3	93.6	93.3	75.8	0	0	0	0	0	0	89.7
CSNK2A1	100	82	0	0	0	0	0	94.6	100	0	0
CSNK2A2	96.3	74.2	0	0	0	0	0	95.2	0	0	0
DAPK2	92.2	0	0	0	0	0	0	88.3	0	0	0
DAPK3	98.5	0	0	0	0	0	0	89.3	0	0	0
DMPK	0	0	0	0	0	0	87.5	0	0	0	0
DRAK1	100	98.4	0	0	0	0	0	86.1	0	0	92.8
DRAK2	82.4	88.6	0	0	0	0	0	0	0	0	89.7
EGFR	0	0	99	95.8	83.7	99.9	100	0	0	0	0
EPHA1	94.3	92.5	100	100	100	0	100	0	0	0	0
EPHA2	0	0	99.9	99.5	99.5	0	99.4	0	0	0	0
EPHA3	98	85	100	100	99.9	0	99.7	0	0	0	94.6
EPHA4	0	0	100	100	100	0	99.8	0	0	0	0
EPHA5	80.2	91.8	100	100	99.8	0	100	0	0	0	0
EPHA6	0	65.1	100	100	100	0	100	0	0	0	0
EPHA7	67.3	74.6	84	100	91.6	0	0	0	0	0	0
EPHA8	0	0	100	100	100	0	100	0	0	0	0
EPHB1	99.3	99.8	100	100	99.7	0	100	0	0	0	81.9
EPHB2	0	0	100	100	100	0	99.4	0	0	0	62.65
EPHB3	0	0	100	100	100	0	0	0	0	0	0
EPHB4	0	0	100	100	100	0	91.9	0	0	0	0
ERBB2	0	0	0	0	0	86.5	100	0	0	0	0
ERBB4	0	0	90.9	87.3	73	0	100	0	0	0	0
ERK1	98.5	98.55	67.8	98.1	0	0	99.8	83.25	0	0	0
ERK2	100	99.2	0	64	0	0	100	80.6	0	0	0
FER	0	74.7	95	99.6	0	0	99	0	0	0	0
FES	66.7	84.9	96.7	100	67.4	0	99.8	0	0	0	0
FGFR1	74.1	0	0	0	0	0	99.7	0	0	0	0
FGFR2	70.1	0	0	0	0	0	100	0	0	0	0
FGFR3	0	67.6	0	65.4	0	96.3	100	0	0	0	0
FGFR4	0	0	82.4	0	0	0	100	0	0	0	0
FGR	89.5	67.4	100	100	100	0	100	0	0	0	76.8
FLT1	99.9	99.5	98.3	99.4	93.7	0	99.2	70	0	0	0
FLT3	100	99.3	89	92.3	0	0	99.8	98.6	91.1	97.1	94.5
FLT4	71.9	70.1	99.2	99.7	95.2	0	100	84	0	0	0
FRK	91.8	0	99.6	99.5	99	0	100	0	0	0	0
FYN	87.1	0	100	100	100	0	100	0	0	0	0
GAK	97.9	99.9	99.8	99.6	97.9	0	100	97.2	0	0	97.2
GCN2(Kin.Dom.2,S808G)	99.65	98.25	0	0	0	0	99.9	86.6	0	0	88.5
GSK3A	100	100	69.65	91.35	0	0	0	0	0	0	0
HCK	0	0	99.8	99.8	99.5	0	99.7	0	0	0	66.9
IGF1R	99.4	98.1	0	0	0	0	95.9	0	0	0	0
INSR	94.3	76.9	0	0	0	0	97.3	0	0	0	0
INSRR	99.15	87.15	0	0	0	0	97.75	0	0	0	0
ITK	79	0	0	0	0	0	0	0	0	0	73.2
JAK1(Kin.Dom.1)	100	95.5	0	0	0	0	0	87.8	0	0	99
JAK2(Kin.Dom.2)	86.8	89.7	80.6	90.7	0	0	0	70.2	0	0	0
JNK1	100	98.5	76.7	87.1	0	0	100	0	0	0	77.1
JNK2	96.5	99.1	0	71.3	0	0	99	0	0	0	0
JNK3	100	100	94.2	96.1	0	0	100	0	0	0	97.1
KIT	100	100	100	100	100	0	100	0	0	99	99.3
LCK	97.6	0	99.6	99.8	99.7	0	99.5	0	0	0	0
LIMK1	85.9	90.5	86.4	91.9	0	0	100	0	0	0	0
LIMK2	100	87.95	96.6	96	0	0	100	0	0	0	0
LKB1	100	96.1	74.3	77.3	70.3	0	0	98.3	99.5	67.6	80
LOK	88.7	0	82.6	99.6	0	0	100	100	0	0	0
LTK	0	80.8	0	69.7	0	0	0	0	0	0	0
LYN	0	0	99.9	99.8	99.5	0	100	0	0	100	0
MAP3K4	91	0	0	0	0	0	99.6	0	0	0	0
MAP3K5	0	0	0	0	0	0	0	0	0	0	0
MAP4K1	99.5	0	83.9	99.5	0	0	96.3	0	0	0	0
MAP4K3	97	79.35	80.15	98.55	0	0	99.7	0	0	0	82.05
MAP4K4	80	0	98.25	98	0	0	99.3	0	0	0	84.15
MAP4K5	93	0	94.6	99.1	0	0	99.9	82.7	0	0	0
MARK1	85.3	0	0	0	0	0	79	0	0	0	0
MARK2	92	0	0	66	0	0	73.7	0	0	0	0
MARK4	0	67.85	0	0	0	0	0	0	0	0	93.8
MERTK	98.7	65.9	0	77.6	0	0	99.6	87.6	94.1	0	0
MET	0	68.8	0	90.2	0	0	99.6	78.4	0	0	0
MKNK2	97	99.4	83.9	99.3	0	0	100	0	0	65.7	97.3
MLK3	0	75.45	69.4	81	0	0	99.85	0	0	0	82.8
MRCKA	0	0	0	86.95	0	0	100	0	0	0	0
MST1	99.3	0	0	0	0	0	97.4	0	0	0	0
MST2	100	89.9	94.4	99.2	0	0	99.9	81	0	0	86.8
MST3	99.4	72.05	0	0	0	0	93.85	0	0	0	68.2
MST4	92.75	0	0	0	0	0	89.25	0	0	0	84.05
MUSK	98.85	74.8	0	0	0	0	97.2	0	0	0	93.9
MYLK2	96.8	80.5	83.2	0	0	0	97	66.5	0	0	84.9
NDR2	0	91.7	0	69.4	0	0	100	0	0	0	0
NEK2	98.5	99.9	0	0	0	0	100	99.4	0	0	0
NEK6	100	100	0	0	0	0	97.4	0	0	0	0
NEK7	100	100	0	0	0	0	91.3	0	0	0	0
NEK9	99.2	100	0	0	0	0	88.9	94.7	0	0	0
p38-alpha	0	0	77.8	99.1	73.5	0	98.5	0	0	0	0
p38-beta	0	0	94.8	100	81.6	0	100	0	0	0	0
p38-gamma	0	88.4	0	93	74.5	0	0	0	0	0	0
PAK1	99.8	0	79.3	98.5	0	0	99.8	0	0	0	0
PAK2	95.4	0	93.4	100	0	97.6	90	0	0	0	0
PAK3	85.3	0	0	0	0	0	94.9	0	0	0	0
PAK4	95.7	0	0	0	0	0	0	0	0	0	0
PAK6	92.5	82	0	94.3	0	0	65	0	0	0	0
PAK7/PAK5	99.2	72.8	67.6	98.5	0	0	89.4	0	0	0	77.1
PCTK1	100	100	0	96.9	0	0	0	0	0	0	78.2
PDGFRA	100	99.9	99.2	100	97.9	0	100	0	0	98.9	100
PDGFRB	100	100	100	100	99.9	0	100	0	0	99.9	93.2
PDPK1	0	0	0	0	0	0	68.3	0	0	0	79.6
PHKG1	88.3	0	0	0	0	0	0	0	0	0	0
PHKG2	100	97.1	0	0	0	0	0	74.6	0	0	0
PIM1	99.8	0	0	0	0	0	0	76.4	0	0	0
PIM2	99.7	81.1	0	0	0	0	0	0	0	0	0
PKAC-alpha	0	0	0	68.9	64.8	0	0	0	0	0	0
PKAC-beta	0	0	0	77.75	69.05	0	0	0	0	0	0
PKMYT1	0	0	97.9	100	100	0	0	81.5	0	0	0
PKN2	67.75	0	0	0	0	71.4	0	79.35	0	0	0
PLK1	0	97.25	0	0	0	0	0	100	0	0	0
PLK3	0	0	78.95	0	0	0	99.8	95.6	0	0	0
PLK4	99.7	99	95.2	99.4	0	0	99.8	76.4	0	0	84.4
PRKCH	83.4	0	0	0	0	0	87.7	0	87.9	0	0
PRKD2	0	75.3	87.1	96.6	0	0	100	0	0	0	0
PRKG1	0	0	0	0	0	0	0	0	0	0	0
PRKG2	0	0	0	0	0	0	0	0	0	0	0
PRKX	0	0	0	0	0	0	0	0	0	0	0
PTK2	87.2	99.3	0	93.4	0	0	97	0	0	0	0
PTK2B	83.9	89.6	83.8	99	0	0	99.9	0	0	0	0
PTK6	77	0	100	100	100	0	100	0	0	0	0
RAF1	0	0	74.3	94.2	85.3	0	100	0	0	0	0
RET	89.8	0	100	100	100	0	100	0	0	0	0
RIPK2	90.6	0	100	100	98.1	0	100	0	0	0	0
ROS1	91.9	90.3	0	90	0	0	80.6	0	0	0	0
RPS6KA2(Kin.Dom.1)	77.6	0	0	0	0	0	97.2	70	0	0	0
RPS6KA3(Kin.Dom.1)	86	0	0	0	0	0	99.8	0	0	0	0
RPS6KA4(Kin.Dom.1)	0	0	0	0	0	0	98.9	0	0	0	0
RPS6KA5(Kin.Dom.1)	65.7	0	0	0	0	0	97.4	0	0	0	0
RPS6KA6(Kin.Dom.1)	0	0	0	0	0	0	83.2	0	0	0	0
SLK	98.1	77.9	83.5	99.5	0	0	99.8	100	0	0	75.5
SNF1LK2	69.9	0	96.7	95.1	80.1	0	99.4	0	0	0	0
SRC	99.2	85	100	100	100	0	100	0	0	0	93.3
SRPK1	95.5	90.6	0	0	0	0	0	96.1	71.2	0	0
STK16	100	99.7	99.9	99.8	84.1	0	98.7	0	0	0	0
STK33	98.1	68.9	89.1	85.7	0	0	0	0	0	0	0
STK36	100	98.8	98.4	99.3	0	0	100	0	0	0	0
SYK	78.3	80.9	98.8	98.7	0	0	98.9	0	0	0	75.9
TESK1	0	0	0	79.9	0	0	100	0	0	0	0
TGFBR1	78.75	0	100	100	91.95	0	72.9	0	0	0	0
TIE2	0	0	97.5	100	78.3	0	100	0	0	0	0
TLK1	99.2	0	0	0	0	0	0	0	0	0	0
TLK2	98.65	0	0	0	0	0	0	0	0	0	0
TNIK	98.9	93.4	99.3	99.6	0	0	99.9	0	0	0	93.7
TNK1	87.1	90.2	80.1	87.7	0	0	100	0	0	0	0
TNK2	73.2	78.1	98.8	99.8	98.8	0	100	0	0	0	0
TNNI3K	0	0	99.9	100	96.4	0	100	0	0	86	0
TRKA	91.3	0	0	0	0	0	0	0	0	0	0
TRKB	96.45	0	0	91.65	0	0	0	0	0	0	0
TRKC	82.8	0	0	89.95	0	0	0	0	0	0	0
TTK	99.9	100	98.7	91.8	0	0	99.2	69.8	0	0	99.5
TXK	0	0	100	100	96.8	0	90.4	0	0	0	0
TYK2(Kin.Dom.2)	88.2	0	93.95	95.6	83.15	0	97.25	0	0	0	0
TYRO3	70.15	0	100	100	0	0	100	0	0	0	0
ULK3(mouse)	97.1	92.5	91.5	98.8	0	0	100	0	0	0	91.7
VEGFR2	100	92.9	81.5	83.7	72.3	0	89.5	0	0	0	0
YANK2	0	0	0	94.5	83.4	0	93	0	0	0	0
YANK3	0	0	0	78.6	0	0	94.85	0	0	0	0
YES	92.8	0	100	100	100	0	100	0	0	0	66.2
YSK1	90.85	0	0	0	0	0	96.35	0	0	0	0
ZAP70	0	0	0	0	0	0	0	0	0	0	0
