# Supplementary material for: Tyrosine Kinase Inhibitors Display Potent Activity against Cryptosporidium parvum
Source: Microbiol Spectr. 2022 Dec 19;11(1):e03874-22. doi: 10.1128/spectrum.03874-22 (PMC9927415; doi:10.1128/spectrum.03874-22)
Supplement: Supplemental file 3 — Table S3. Download spectrum.03874-22-s0003.xlsx, XLSX file, 0.01 MB [file spectrum.03874-22-s0003.xlsx]

## Sheet: Table S3
Table S3: Chemical structure of compounds in SMILES (Simplified molecular-input line-entry system) format
Compound	Canonical SMILES
1	CN1CCN(CC1)c1ccc(Nc2nccc(n2)-c2cnn3ncccc23)cc1C#N
2	COc1ccc(Nc2nccc(n2)-c2cnn3ncccc23)cc1
3	Cc1ccc(O)cc1Nc1ccnc(Nc2cccc(c2)C(N)=O)n1
4	CN(c1ccnc(Nc2cccc(c2)S(N)(=O)=O)n1)c1cc(O)ccc1C
5	Cc1ccc(O)cc1Nc1ccnc2ccc(cc12)S(C)(=O)=O
6	Fc1cccc(COc2ccc(Nc3ncnc4CCN(CCN5CCOCC5)Cc34)cc2Cl)c1
7	COc1cc(Nc2nccc(n2)-c2sc(N)nc2-c2cccc(NC(=O)c3c(F)cccc3F)c2)cc(OC)c1OC
8	C[C@@H](Oc1cc(sc1C(N)=O)-c1cnc2ccccn12)c1ccccc1Cl
9	C(Oc1cccc(c1)-c1ccnc2[nH]ccc12)c1ccccc1
10	Clc1ccc(Nc2ncc(s2)-c2ccccc2)cc1
11	Nc1ncc2c(c[nH]c2n1)-c1ccncc1
